# Supplementary material for: HER2/neu-Based Peptide Vaccination-Pulsed with B-Cell Epitope Induced Efficient Prophylactic and Therapeutic Antitumor Activities in TUBO Breast Cancer Mice Model
Source: Cancers (Basel). 2021 Oct 1;13(19):4958. doi: 10.3390/cancers13194958 (PMC8507975; doi:10.3390/cancers13194958)
Supplement: Supplementary file 1 [file cancers-13-04958-s001.zip]

Archive with 1 entries (1 files):
- cancers-1335840-supplementary.pdf
